# Supplementary material for: Improvements in RNA and DNA nanopore sequencing allow for rapid genetic characterization of avian influenza
Source: Virus Evol. 2025 Feb 18;11(1):veaf010. doi: 10.1093/ve/veaf010 (PMC11892550; doi:10.1093/ve/veaf010)
Supplement: veaf010_Supp [file veaf010_supp.zip]

Archive with 1 entries (1 files):
- suppl_data/Supplementary File for Review.docx
